# Supplementary material for: Distinct expression of select and transcriptome-wide isolated 3’UTRs suggests critical roles in development and transition states
Source: PLoS One. 2021 May 5;16(5):e0250669. doi: 10.1371/journal.pone.0250669 (PMC8099112; doi:10.1371/journal.pone.0250669)
Supplement: S1 File — (ZIP) [file pone.0250669.s001.zip]

Archive with 3 entries (3 files):
- Ji et al Hynes Supp Table 2.pdf
- Ji et al Supp info Plos One 12-29-20.pdf
- S3_Table.docx
